# Supplementary material for: Factors influencing the time between onset of illness and specimen collection in the diagnosis of non-pregnancy associated listeriosis in England and Wales
Source: BMC Infect Dis. 2016 Jun 24;16:311. doi: 10.1186/s12879-016-1638-4 (PMC4919868; doi:10.1186/s12879-016-1638-4)
Supplement: Additional file 1: — Data of non-pregnancy associated a listeriosis. (XLSX 94 kb) [file 12879_2016_1638_MOESM1_ESM.xlsx]

## Sheet: Data of nonpregnancy listeriosi
Record number	Time difference in days	Age Group	Gender	Ethnic	Deprivation quintile	Serogroup	Underlying condition	Presenting illness	Survival
1	69	70+ years	Females	White British	2	4			Alive
2	0	50-69 years	Females	White British	4	1/2a	Present	Septicaemia	Died
3	2	0-9 years	Females	White British	1	1/2a		Septicaemia
4	2	50-69 years	Females	White British	1	1/2a	Present	Septicaemia	Died
5	1	50-69 years	Males	White British	5	1/2a	Present	Other illness	Alive
6	1	30-49 years	Females	White British	5	1/2a	Present	Septicaemia	Died
7	1	10-29 years	Females	Others	5	1/2a	Present	Septicaemia	Died
8	57	70+ years	Males	White British	3	1/2a	Absent	Septicaemia	Alive
9	0	70+ years	Males	White British	1	4	Present		Alive
10	15	70+ years	Males	White British	5	1/2a	Present	Septicaemia	Alive
11	0	50-69 years	Females	White British	1	4	Present	Septicaemia	Alive
12	1	70+ years	Males	White British	3		Present	Gastroenteritis	Died
13	5	70+ years	Males	White British	1		Present	Septicaemia	Alive
14	15	70+ years	Males	White British	5	1/2a	Present	Other illness	Alive
15	0	70+ years	Males	White British	5	1/2a	Present	Septicaemia	Alive
16	0	70+ years	Females	White British	1	4	Present	Septicaemia & Gastroenteritis	Died
17	5	70+ years	Females	White British	5	1/2a	Present	Gastroenteritis	Alive
18	2	50-69 years	Males	White British	5	4	Absent	Meningitis & Septicaemia	Alive
19	5	50-69 years	Males	White British	4	4		Meningitis	Died
20	0	30-49 years	Males	White British	5	4	Present	Septicaemia	Alive
21	1	50-69 years	Males	White British	3	4	Absent	Septicaemia	Died
22	0	70+ years	Females	White British		1/2a	Present	Meningitis & Septicaemia	Died
23	0	50-69 years	Males	White British	4	1/2a	Present		Alive
24	2	30-49 years	Females	White British	3	4		Septicaemia	Alive
25	2	50-69 years	Females	White British	5	1/2a	Present	Other illness	Alive
26	26	70+ years	Males	White British	3	1/2a	Present	Septicaemia	Alive
27	7	70+ years	Males	White British	2	1/2a	Present	Other illness	Alive
28	3	70+ years	Females	White British	3	4	Present	Meningitis & Septicaemia	Alive
29	4	50-69 years	Males	White British	4	4	Present	Meningitis & Septicaemia	Alive
30	64	70+ years	Males	White British	1	4	Absent	Septicaemia	Alive
31	0	70+ years	Males	White British	4	4	Present	Septicaemia	Alive
32	9	70+ years	Males	White British	5	4	Present	Septicaemia	Died
33	2	50-69 years	Males	Others	2	1/2b	Present	Other illness	Died
34	3	70+ years	Females	White British	2	1/2b	Absent	Gastroenteritis	Alive
35	10	70+ years	Females	White British	4	4	Absent	Septicaemia	Died
36	8	70+ years	Males	White British	1	4	Present	Gastroenteritis	Alive
37	0	50-69 years	Males	White British	2	1/2a	Present	Other illness
38	0	70+ years	Males	White British	3	1/2a	Present	Septicaemia	Alive
39	1	70+ years	Males	White British	2	4		Meningitis & Septicaemia	Alive
40	1	50-69 years	Males	White British	1	1/2a	Present	Meningitis & Septicaemia	Alive
41	3	70+ years	Females	White British	4	1/2c	Present	Other illness	Alive
42	3	30-49 years	Females	White British	1	4	Present	Meningitis & Septicaemia	Died
43	7	50-69 years	Males	White British	5	4	Present	Septicaemia	Alive
44	0	70+ years	Females	White British	3	1/2a	Present	Meningitis & Septicaemia	Alive
45	1	50-69 years	Males	White British	1	1/2a	Present	Septicaemia	Died
46	1	70+ years	Males	White British	1		Absent	Septicaemia & Gastroenteritis	Alive
47	2	70+ years	Males	White British	2	1/2a	Present	Septicaemia	Alive
48	1	70+ years	Males	White British	4	1/2a	Present	Meningitis & Septicaemia	Died
49	1	70+ years	Males	White British	2	1/2a	Present	Septicaemia	Alive
50	1	50-69 years	Males	White British	2	1/2a	Present	Septicaemia	Died
51	2	50-69 years	Females	White British	4	1/2c	Present	Other illness	Alive
52	0	70+ years	Males	White British	1	1/2b	Present	Septicaemia	Died
53	0	0-9 years	Males	Others	5	4	Present	Gastroenteritis	Alive
54	0	50-69 years	Males	White British	2	1/2c	Present	Other illness	Alive
55	11	30-49 years	Males	Others	2	4	Absent	Septicaemia	Alive
56	5	70+ years	Males	White British	2	1/2a	Present	Septicaemia	Alive
57	5	50-69 years	Males	White British	3	4	Present	Meningitis	Alive
58	10	50-69 years	Females	White British	3	4	Absent	Septicaemia
59	1	0-9 years	Females	Others	4	1/2b	Absent	Meningitis	Alive
60	3	70+ years	Females	White British	5		Present	Meningitis & Septicaemia	Alive
61	4	70+ years	Males	White British	3	4	Absent	Septicaemia	Alive
62	2	70+ years	Females	White British	5	4	Present	Septicaemia	Alive
63	16	70+ years	Males	White British	1	4	Present	Septicaemia	Alive
64	1	50-69 years	Males	Others	5	1/2a		Septicaemia	Alive
65	26	70+ years	Females	White British	2	1/2a	Present	Septicaemia	Died
66	2	10-29 years	Males	Others	1	4	Present	Meningitis & Septicaemia	Alive
67	1	50-69 years	Males	White British	3	1/2c	Present	Septicaemia	Alive
68	0	70+ years	Females	White British	2	4	Absent	Septicaemia	Alive
69	0	70+ years	Males	Others	3	4	Present	Septicaemia	Alive
70	0	50-69 years	Females	White British	1	1/2a	Present	Septicaemia	Alive
71	1	70+ years	Males	White British	3	4	Absent	Septicaemia	Alive
72	3	70+ years	Males	White British	4	4	Present	Septicaemia	Alive
73	0	70+ years	Males	White British	1	4	Present	Septicaemia	Alive
74	0	70+ years	Males	White British	3	1/2a	Present	Meningitis	Alive
75	1	70+ years	Females	Others	4	4	Present	Septicaemia	Died
76	14	50-69 years	Females	Others	4	4	Present	Septicaemia	Alive
77	0	70+ years	Males	White British	4	1/2b	Present	Meningitis & Septicaemia	Alive
78	1	30-49 years	Males	Others	5	1/2b	Absent	Meningitis	Alive
79	4	70+ years	Females	White British	3	4	Present	Meningitis & Septicaemia
80	1	50-69 years	Females	White British	1	1/2a	Present	Septicaemia & Gastroenteritis	Died
81	0	50-69 years	Males	Others	4	1/2a	Present	Gastroenteritis	Alive
82	2	30-49 years	Males	White British	4	4	Absent	Other illness	Alive
83	3	70+ years	Females	White British	5	4	Present	Septicaemia	Died
84	5	70+ years	Males	White British	1		Absent	Septicaemia	Alive
85	8	30-49 years	Females	Others	3		Present	Meningitis	Alive
86	3	70+ years	Females	White British	2	4	Present	Septicaemia	Alive
87	1	70+ years	Males	White British	1	1/2a	Present	Septicaemia	Alive
88	5	10-29 years	Males	White British	5	4	Present	Meningitis	Alive
89	6	70+ years	Females	White British	2	4	Present	Septicaemia & Gastroenteritis	Died
90	2	50-69 years	Females	White British	2	1/2b	Present	Septicaemia	Alive
91	4	50-69 years	Males	White British	4		Absent	Other illness	Alive
92	1	50-69 years	Females	White British	1		Present	Septicaemia	Died
93	0	50-69 years	Males	White British	1	1/2a	Present	Septicaemia	Died
94	20	0-9 years	Males	Others	4	1/2a	Present	Meningitis & Septicaemia	Alive
95	0	70+ years	Males	White British	2	1/2a	Present	Septicaemia	Alive
96	1	50-69 years	Males	Others	2	1/2a	Present	Septicaemia	Alive
97	0	70+ years	Females	White British	2	1/2a	Present	Gastroenteritis	Died
98	1	70+ years	Females	White British	4	1/2a	Present	Septicaemia	Alive
99	2	50-69 years	Males	White British	3	4	Absent	Meningitis & Septicaemia	Alive
100	3	70+ years	Males	White British	2	4	Present	Septicaemia	Alive
101	2	50-69 years	Males	Others	5	4	Absent	Septicaemia	Alive
102	3	50-69 years	Males	White British	5	1/2a	Present	Meningitis & Septicaemia	Alive
103	6	70+ years	Females	White British	1	1/2a	Present	Septicaemia & Gastroenteritis	Alive
104	1	50-69 years	Females	White British	1	1/2b	Absent	Meningitis & Septicaemia	Alive
105	0	50-69 years	Males	White British	2	4	Present	Septicaemia	Died
106	6	50-69 years	Males	White British	5	4	Present	Other illness	Alive
107	7	50-69 years	Females	Others	1	1/2a	Absent	Septicaemia	Alive
108	6	50-69 years	Females	Others	4	1/2a	Present	Other illness	Alive
109	6	30-49 years	Males	White British	3	1/2a	Absent	Other illness	Alive
110	1	50-69 years	Females	White British	1	4	Present	Meningitis & Septicaemia & Gastroenteritis	Alive
111	7	70+ years	Females	White British	3	1/2a	Present	Septicaemia & Gastroenteritis	Died
112	14	30-49 years	Females	White British	3	4	Present	Meningitis & Septicaemia	Alive
113	3	70+ years	Females	White British	1	1/2a	Present	Other illness	Alive
114	17	50-69 years	Females	White British	3	4	Absent	Septicaemia & Gastroenteritis	Alive
115	5	50-69 years	Females	Others	5	1/2a	Present	Septicaemia & Gastroenteritis	Alive
116	0	50-69 years	Males	White British	2	4	Present	Meningitis	Alive
117	21	70+ years	Females	White British	4	1/2c	Absent	Septicaemia	Alive
118	1	70+ years	Females	Others	4	1/2a	Absent	Septicaemia	Alive
119	2	50-69 years	Males	White British	2	4	Present	Meningitis	Alive
120	8	70+ years	Males	White British	3	4	Present	Septicaemia	Alive
121	0	30-49 years	Males	Others	5	4	Absent	Meningitis & Septicaemia	Alive
122	1	70+ years	Males	White British	3	4	Present	Septicaemia	Alive
123	1	70+ years	Females	White British	2	4	Absent	Septicaemia	Alive
124	1	70+ years	Females	White British	1	4	Absent	Septicaemia	Alive
125	3	50-69 years	Males	White British	2	4	Absent	Meningitis	Alive
126	2	50-69 years	Females	White British	3	1/2b	Present	Septicaemia	Alive
127	1	70+ years	Females	White British	3	4	Present	Septicaemia	Alive
128	0	70+ years	Males	White British	4	1/2a		Septicaemia
129	1	50-69 years	Males	Others	5	4	Present	Meningitis & Septicaemia	Died
130	3	30-49 years	Males	Others	5	4		Septicaemia
131	1	50-69 years	Males	White British		1/2a	Present	Septicaemia	Alive
132	1	70+ years	Females	White British	2	1/2a	Present	Septicaemia	Alive
133	2	70+ years	Males	White British	3	4	Present	Septicaemia	Alive
134	2	50-69 years	Males	White British	2	4	Present	Septicaemia	Alive
135	1	70+ years	Males	White British	3	4		Septicaemia	Died
136	15	70+ years	Males	White British	1	1/2b	Present	Septicaemia	Alive
137	14	30-49 years	Females	White British	2		Present	Septicaemia	Died
138	12	50-69 years	Females	Others	4	4	Present	Septicaemia	Alive
139	3	70+ years	Females	White British	3	4	Present	Meningitis & Septicaemia	Died
140	0	70+ years	Females	White British	2	4		Septicaemia	Alive
141	7	50-69 years	Females	White British	5		Present	Septicaemia	Died
142	0	50-69 years	Males	White British	4	1/2b	Absent	Septicaemia	Alive
143	10	30-49 years	Females	White British	5	4
144	4	70+ years	Females	White British	2	4	Present	Meningitis	Alive
145	1	70+ years	Females	White British	2	4	Present	Septicaemia & Gastroenteritis	Alive
146	2	70+ years	Females	White British	3	1/2c		Septicaemia	Alive
147	22	70+ years	Females	White British	4	4	Present	Septicaemia	Died
148	0	70+ years	Males	White British	1		Present	Meningitis & Septicaemia	Alive
149	16	50-69 years	Females	White British	4	4		Septicaemia	Alive
150	1	70+ years	Females	White British	1	1/2a	Present	Meningitis & Septicaemia	Alive
151	0	50-69 years	Males	White British	4	4	Present	Septicaemia	Died
152	7	50-69 years	Males	White British	1	1/2a	Present	Septicaemia	Alive
153	2	50-69 years	Females	White British	2	4	Present	Meningitis & Septicaemia	Died
154	2	50-69 years	Males	White British	4	4	Present	Septicaemia	Alive
155	1	70+ years	Females	White British	2	1/2b	Present	Septicaemia	Alive
156	2	70+ years	Males	White British	4	1/2a	Present	Septicaemia	Died
157	4	70+ years	Females	White British	1	4		Septicaemia	Died
158	4	50-69 years	Males	White British	1	1/2a	Absent	Meningitis	Alive
159	36	10-29 years	Females	White British	4		Present	Septicaemia	Alive
160	2	50-69 years	Females	White British	3	4	Present	Meningitis & Septicaemia	Alive
161	0	70+ years	Males	White British	2	4		Septicaemia	Died
162	5	70+ years	Females	White British	1	4	Absent	Meningitis	Alive
163	19	50-69 years	Males	White British	5	4	Present		Died
164	0	50-69 years	Males	White British	3	1/2a	Present	Septicaemia	Alive
165	1	50-69 years	Females	White British	5	1/2b	Present	Septicaemia	Alive
166	0	70+ years	Females	Others	4	1/2b		Septicaemia	Alive
167	0	50-69 years	Females	White British	1	1/2b	Present	Septicaemia	Died
168	0	50-69 years	Males	White British	4	1/2b	Present	Septicaemia	Died
169	3	70+ years	Males	White British	2	4	Present	Meningitis & Septicaemia	Died
170	0	70+ years	Females	White British	3	1/2a	Absent	Gastroenteritis	Alive
171	7	30-49 years	Males	Others	5	4	Present	Septicaemia	Alive
172	1	70+ years	Males	White British	3	4	Absent	Meningitis	Alive
173	5	70+ years	Males	White British	3	1/2a	Present	Septicaemia	Alive
174	2	50-69 years	Males	White British	1		Absent	Meningitis & Septicaemia	Alive
175	1	70+ years	Males	White British	2	1/2b	Absent	Meningitis	Died
176	2	70+ years	Males	White British	2	1/2a	Present	Meningitis & Septicaemia	Alive
177	1	70+ years	Males	White British	3		Present	Septicaemia	Alive
178	8	70+ years	Females	White British	2	4	Present	Septicaemia	Died
179	1	50-69 years	Males	Others	4	1/2a	Present	Septicaemia	Alive
180	2	50-69 years	Females	White British	3	1/2b	Present	Other illness	Alive
181	2	70+ years	Males	Others		4	Present	Meningitis	Alive
182	0	50-69 years	Males	White British	5	4	Present	Other illness	Alive
183	7	50-69 years	Females	White British	3	1/2a	Present	Gastroenteritis	Alive
184	14	70+ years	Males	White British	2	4
185	2	10-29 years	Males	Others		1/2a	Absent	Meningitis	Alive
186	8	70+ years	Males	White British	3	1/2a		Septicaemia	Died
187	18	70+ years	Males	White British	4	4	Present	Septicaemia	Alive
188	4	70+ years	Males	Others	5	1/2a		Septicaemia	Died
189	7	10-29 years	Males	Others	4	4	Absent	Septicaemia & Gastroenteritis	Alive
190	3	10-29 years	Males	White British	2	4	Absent	Meningitis & Septicaemia	Alive
191	1	70+ years	Females	Others	4	1/2a	Absent	Septicaemia	Alive
192	1	30-49 years	Males	Others	2	4	Present	Septicaemia	Alive
193	0	70+ years	Males	White British	2	1/2b	Present	Septicaemia	Died
194	6	70+ years	Males	White British	3		Present	Septicaemia	Alive
195	2	70+ years	Females	Others	1	1/2a	Present	Septicaemia	Alive
196	5	50-69 years	Females	White British	1	1/2a	Present	Septicaemia	Alive
197	5	50-69 years	Males	White British	1	4		Meningitis
198	1	70+ years	Males	White British	3	1/2a	Absent	Septicaemia	Alive
199	0	70+ years	Males	White British	4	4	Present	Septicaemia & Gastroenteritis	Died
200	2	70+ years	Females	White British	5	4	Present	Septicaemia	Alive
201	0	50-69 years	Females	White British	3	1/2b	Present	Septicaemia	Alive
202	5	10-29 years	Females	Others	3	4		Meningitis
203	0	50-69 years	Males	White British	4	1/2b	Present	Other illness	Died
204	0	70+ years	Males	White British	2	1/2b	Present	Septicaemia	Died
205	7	50-69 years	Males	White British	4	4	Absent	Meningitis	Alive
206	5	50-69 years	Females	Others	3	4	Present	Septicaemia	Alive
207	4	50-69 years	Males	White British	4	4	Present	Septicaemia & Gastroenteritis	Alive
208	31	70+ years	Females	White British	3	4		Septicaemia
209	1	50-69 years	Females	White British	3	1/2b	Present	Septicaemia	Alive
210	2	70+ years	Females	White British	1	1/2a	Present	Meningitis	Alive
211	15	70+ years	Males	Others	2	4	Present	Septicaemia	Alive
212	5	70+ years	Males	White British	4	4	Present	Meningitis	Died
213	7	30-49 years	Males	Others	2	4	Absent	Meningitis & Septicaemia	Alive
214	0	70+ years	Females	White British	3	1/2a		Septicaemia	Died
215	0	70+ years	Females	White British	4	4	Present	Septicaemia	Died
216	0	70+ years	Females	White British	3	4		Meningitis	Died
217	0	50-69 years	Males	White British	3	1/2b	Present	Other illness	Died
218	1	50-69 years	Males	White British	4	4	Present	Septicaemia	Alive
219	0	70+ years	Females	White British	2	1/2a	Present	Septicaemia	Alive
220	1	70+ years	Males	White British				Meningitis
221	15	50-69 years	Females	White British	3	4	Present	Meningitis & Septicaemia	Died
222	9	70+ years	Females	White British	1	1/2a		Septicaemia
223	16	50-69 years	Females	Others	5		Present	Septicaemia	Alive
224	0	70+ years	Females	White British	5		Present	Septicaemia	Died
225	6	50-69 years	Males	Others	5	1/2b	Present	Septicaemia	Alive
226	1	50-69 years	Females	White British	4	1/2a	Absent	Meningitis & Septicaemia	Died
227	1	70+ years	Females	White British	4	4	Present	Meningitis & Septicaemia	Died
228	3	10-29 years	Males	Others	5	4	Absent	Meningitis & Septicaemia	Alive
229	29	70+ years	Females	White British	3	1/2a		Septicaemia & Gastroenteritis	Alive
230	0	50-69 years	Males	White British	5	4	Present	Septicaemia	Alive
231	0	30-49 years	Males	Others	4	4	Absent	Meningitis	Alive
232	3	70+ years	Females	Others	2	4	Present	Septicaemia	Alive
233	0	70+ years	Males	White British	4	1/2a	Present	Septicaemia	Alive
234	2	50-69 years	Males	White British	4	4	Present	Septicaemia	Alive
235	3	70+ years	Males	White British	2	4	Present	Septicaemia	Alive
236	1	70+ years	Males	White British	1	1/2a	Present	Septicaemia	Alive
237	3	30-49 years	Males	Others		1/2a		Septicaemia
238	5	50-69 years	Females	White British	3	4	Present	Septicaemia	Died
239	1	30-49 years	Males	Others	5	4	Present	Septicaemia & Gastroenteritis	Alive
240	2	70+ years	Females	White British	3	4	Absent	Septicaemia	Died
241	0	70+ years	Females	White British	3	4	Present	Septicaemia	Died
242	3	50-69 years	Females	White British	5	4	Absent	Meningitis	Alive
243	0	50-69 years	Females	White British	5			Septicaemia
244	0	50-69 years	Males	White British	2	1/2b	Present	Other illness	Alive
245	4	70+ years	Females	White British	4	1/2b	Absent	Septicaemia	Alive
246	1	70+ years	Males	White British	3	1/2a	Absent	Septicaemia	Alive
247	0	30-49 years	Females	Others	5	4		Septicaemia
248	0	70+ years	Females	White British	4	4	Absent	Septicaemia	Alive
249	1	70+ years	Males	White British	3	1/2c	Present	Meningitis & Septicaemia	Alive
250	2	70+ years	Females	White British	3		Present	Septicaemia	Alive
251	1	70+ years	Females	White British	5	4		Meningitis
252	1	50-69 years	Males	Others	1	4	Present	Septicaemia	Died
253	6	50-69 years	Females	White British	3	4
254	1	50-69 years	Males	Others	4	4	Present	Meningitis & Septicaemia	Died
255	6	70+ years	Males	White British	3	1/2a	Absent	Other illness	Alive
256	4	50-69 years	Males	White British	4	4	Present	Septicaemia	Alive
257	0	50-69 years	Males	White British	3	4	Absent	Meningitis & Septicaemia	Alive
258	2	50-69 years	Females	White British	3	1/2a	Present	Septicaemia	Died
259	5	70+ years	Males	White British	2	4	Present	Septicaemia	Alive
260	3	50-69 years	Females	White British	3	4	Absent	Gastroenteritis	Alive
261	0	50-69 years	Males	White British	1		Present	Septicaemia	Alive
262	10	70+ years	Females	White British	2	4		Meningitis
263	2	70+ years	Males	White British	5	1/2a	Present	Meningitis & Septicaemia	Died
264	4	50-69 years	Males	Others	5	4	Present	Other illness	Alive
265	1	70+ years	Females	White British	4	4	Present	Meningitis	Alive
266	3	70+ years	Females	White British	2	1/2a	Absent	Septicaemia & Gastroenteritis	Alive
267	2	70+ years	Males	White British	2	1/2a	Present	Septicaemia & Gastroenteritis	Alive
268	3	50-69 years	Males	White British	5	1/2a	Present	Septicaemia	Alive
269	7	50-69 years	Males	Others	4	1/2a	Present	Septicaemia	Alive
270	0	50-69 years	Males	White British	2	4	Present	Septicaemia	Died
271	2	50-69 years	Males	White British	3	4	Present	Meningitis	Alive
272	0	50-69 years	Females	Others	4		Present	Septicaemia & Gastroenteritis	Alive
273	1	70+ years	Males	White British	3	4	Present	Meningitis & Septicaemia	Alive
274	2	50-69 years	Males	Others	3	4	Present	Meningitis & Septicaemia	Alive
275	5	50-69 years	Females	Others	5	1/2a	Present	Meningitis & Septicaemia	Alive
276	0	30-49 years	Females	White British	3	4	Present	Septicaemia	Alive
277	6	50-69 years	Males	Others	5			Septicaemia
278	2	30-49 years	Females	Others	5	1/2b		Septicaemia	Alive
279	9	50-69 years	Males	White British	3	1/2c	Present	Meningitis & Septicaemia	Died
280	1	70+ years	Males	White British	5	1/2a	Present	Septicaemia	Alive
281	0	70+ years	Females	White British	4	1/2a	Present	Septicaemia	Alive
282	17	30-49 years	Males	White British	1	4	Absent	Other illness	Alive
283	0	70+ years	Females	White British	1	4	Absent	Septicaemia	Alive
284	1	50-69 years	Females	White British	1	1/2a		Meningitis
285	0	50-69 years	Females	White British	4	1/2a	Present	Meningitis & Septicaemia	Died
286	0	30-49 years	Males	Others	2	1/2a		Septicaemia
287	3	70+ years	Males	White British	2		Present	Septicaemia	Alive
288	1	50-69 years	Males	White British	2	1/2a	Present		Alive
289	1	50-69 years	Females	White British	1	1/2c	Present	Septicaemia	Alive
290	27	70+ years	Males	White British	2	1/2b
291	4	70+ years	Males	White British	3		Present	Septicaemia	Alive
292	0	50-69 years	Females	White British	3	1/2c		Septicaemia
293	3	70+ years	Males	White British	3	4	Present	Meningitis & Septicaemia	Died
294	6	50-69 years	Females	White British	4	4	Present	Septicaemia	Died
295	1	50-69 years	Males	White British	2	4	Absent	Meningitis	Alive
296	1	70+ years	Males	White British	5		Present	Septicaemia	Alive
297	6	70+ years	Females	White British	1	4	Present	Septicaemia	Died
298	0	50-69 years	Males	White British	3	1/2a	Present	Gastroenteritis	Died
299	0	70+ years	Females	White British	2	1/2a	Present	Septicaemia	Died
300	1	50-69 years	Females	Others	3	4	Present	Septicaemia	Alive
301	1	10-29 years	Females	White British	4		Present	Other illness	Died
302	0	50-69 years	Males	White British	1	4	Present	Septicaemia	Died
303	11	70+ years	Females	White British	2	1/2a	Present	Meningitis & Septicaemia	Alive
304	3	70+ years	Females	White British	1	4	Absent	Septicaemia	Alive
305	0	70+ years	Males	White British	2	4	Present	Septicaemia	Alive
306	0	50-69 years	Females	White British	2	1/2a	Present	Septicaemia	Alive
307	0	50-69 years	Males	White British	4	1/2b	Present	Meningitis & Septicaemia	Alive
308	4	50-69 years	Females	White British	5		Present	Septicaemia
309	6	70+ years	Females	White British	5	4	Present	Septicaemia	Alive
310	0	70+ years	Males	White British	1	4	Present	Septicaemia & Gastroenteritis	Alive
311	6	50-69 years	Males	White British	5	1/2a	Present		Died
312	4	70+ years	Females	White British	3	4	Present	Septicaemia	Alive
313	1	70+ years	Males	White British	4			Septicaemia
314	4	70+ years	Males	White British	1	4	Present		Died
315	2	70+ years	Females	White British	1	4
316	2	50-69 years	Males	Others	1		Present	Septicaemia	Alive
317	1	50-69 years	Females	White British	3	4
318	0	50-69 years	Males	White British	5	4	Present	Other illness	Died
319	2	70+ years	Males	White British	2	1/2a	Absent	Septicaemia	Alive
320	0	30-49 years	Males	Others	5	4	Present	Meningitis	Alive
321	0	50-69 years	Females	White British	5	1/2b	Present	Septicaemia	Alive
322	0	70+ years	Males	White British	4	4	Present	Septicaemia	Died
323	1	70+ years	Males	White British	3		Present	Gastroenteritis	Alive
324	0	70+ years	Males	White British	1		Present	Gastroenteritis	Alive
325	2	30-49 years	Females	White British	1	1/2a	Present	Septicaemia	Alive
326	81	30-49 years	Females	Others	5	4	Present	Gastroenteritis	Alive
327	0	70+ years	Females	White British	1	1/2a	Absent	Septicaemia	Alive
328	0	70+ years	Males	White British	5	4	Present	Meningitis & Septicaemia	Alive
329	4	50-69 years	Males	White British	3	4	Absent	Meningitis	Alive
330	0	70+ years	Males	White British	4	4	Present	Septicaemia	Alive
331	2	70+ years	Females	White British	2	4	Present	Septicaemia	Alive
332	3	50-69 years	Females	White British	5	4	Present	Septicaemia	Died
333	0	10-29 years	Females	Others	4	4	Present	Meningitis	Alive
334	0	50-69 years	Males	White British	3	1/2b	Present	Septicaemia & Gastroenteritis	Alive
335	2	70+ years	Males	White British	3	4	Present	Septicaemia	Alive
336	2	70+ years	Males	Others	2	1/2b	Present	Septicaemia & Gastroenteritis	Alive
337	6	50-69 years	Females	White British	3	4	Present	Septicaemia	Alive
338	0	70+ years	Males	White British	5	4	Present		Died
339	0	50-69 years	Males	White British	4	4	Present	Septicaemia	Alive
340	4	70+ years	Males	Others	4	4	Present	Septicaemia	Alive
341	0	50-69 years	Females	Others	4	4	Present	Other illness	Alive
342	6	30-49 years	Females	White British	2	4	Absent	Septicaemia & Gastroenteritis	Alive
343	0	70+ years	Males	White British	2	4		Meningitis & Septicaemia	Alive
344	1	70+ years	Females	White British	3	4	Present	Septicaemia	Died
345	2	70+ years	Females	Others	5	1/2a	Present	Gastroenteritis	Alive
346	8	70+ years	Males	White British	3	1/2b	Present	Other illness	Alive
347	3	50-69 years	Males	White British	3	1/2b		Meningitis
348	62	70+ years	Males	White British	4	1/2a	Present	Other illness	Died
349	1	70+ years	Females	White British	1	1/2a	Present	Gastroenteritis	Alive
350	5	70+ years	Males	White British	4	4	Present		Alive
351	4	10-29 years	Females	White British	4	4	Present	Meningitis & Septicaemia	Alive
352	2	30-49 years	Males	White British	2	4	Present	Meningitis	Alive
353	1	70+ years	Males	White British	2	1/2a	Present	Meningitis	Alive
354	3	50-69 years	Males	White British	2	4	Present	Septicaemia	Alive
355	1	70+ years	Males	White British	4	4	Present	Septicaemia	Died
356	0	50-69 years	Females	White British	4	4	Present	Septicaemia	Alive
357	2	50-69 years	Males	White British	5	4	Present	Septicaemia	Alive
358	0	70+ years	Males	White British	5	1/2b	Present	Meningitis & Septicaemia	Alive
359	14	70+ years	Males	White British	2		Present	Other illness	Alive
360	12	30-49 years	Males	White British	5	4	Present	Septicaemia & Gastroenteritis	Alive
361	4	70+ years	Males	White British	2	4	Absent	Meningitis & Septicaemia	Alive
362	1	50-69 years	Females	White British	4	4	Present	Septicaemia	Alive
363	0	70+ years	Females	White British	4	4	Absent	Septicaemia & Gastroenteritis	Alive
364	0	70+ years	Females	White British	1	4	Absent	Septicaemia
365	2	70+ years	Females	White British	1	1/2a	Present	Septicaemia	Alive
366	1	70+ years	Males	Others	5	4	Present	Septicaemia	Died
367	3	50-69 years	Males	White British	5	4	Present	Septicaemia	Alive
368	0	70+ years	Females	Others	4	1/2a	Present	Septicaemia	Alive
369	4	70+ years	Females	White British	2	4		Septicaemia	Died
370	3	70+ years	Females	White British	3	1/2a		Septicaemia	Alive
371	4	30-49 years	Females	Others	4	1/2a	Present	Septicaemia	Died
372	1	70+ years	Females	White British	1	1/2b		Septicaemia	Died
373	0	30-49 years	Males	White British	5	4	Present	Septicaemia	Alive
374	1	50-69 years	Males	White British	1	4	Present	Septicaemia	Alive
375	2	70+ years	Males	White British	1	4	Present	Septicaemia	Died
376	1	50-69 years	Females	Others	5		Present	Septicaemia	Alive
377	4	70+ years	Males	White British	4		Present	Septicaemia	Died
378	2	70+ years	Males	White British	3	1/2b	Present		Died
379	3	70+ years	Females	White British	2		Present	Septicaemia	Died
380	2	70+ years	Males	White British	1	4	Present	Septicaemia	Died
381	1	70+ years	Females	White British	2	1/2a		Septicaemia	Died
382	0	70+ years	Males	Others	5	4	Absent	Septicaemia	Died
383	0	70+ years	Males	White British	4	4	Present	Septicaemia	Alive
384	0	70+ years	Males	White British	1	4	Present	Septicaemia	Died
385	0	70+ years	Males	White British	2	4	Present	Septicaemia	Alive
386	0	50-69 years	Males	White British	2	1/2a	Present	Gastroenteritis
387	3	70+ years	Males	White British	1	4	Present	Other illness	Alive
388	1	50-69 years	Females	White British	4	1/2a	Present	Septicaemia
389	20	70+ years	Males	White British	5	4	Absent	Other illness	Alive
390	1	70+ years	Females	White British	2	1/2a	Present	Septicaemia	Died
391	4	70+ years	Males	White British	2	4	Present	Meningitis & Septicaemia	Alive
392	2	50-69 years	Males	White British	1	1/2a	Present	Septicaemia	Alive
393	1	70+ years	Males	White British	4	1/2a	Present	Septicaemia & Gastroenteritis	Died
394	0	50-69 years	Females	White British	4	4	Present	Meningitis & Septicaemia	Alive
395	7	50-69 years	Males	White British	5	1/2a	Present	Septicaemia	Alive
396	2	50-69 years	Females	White British	4	1/2a	Present	Meningitis & Septicaemia	Alive
397	0	70+ years	Males	White British	3	4	Absent	Septicaemia	Alive
398	36	70+ years	Females	White British	4	4	Present	Septicaemia & Gastroenteritis	Died
399	3	70+ years	Males	White British	3	4	Present	Meningitis	Alive
400	1	70+ years	Females	White British	2	4	Present	Septicaemia	Alive
401	3	70+ years	Females	White British	4	4	Present	Meningitis	Alive
402	1	70+ years	Females	White British	4	4	Present	Meningitis	Alive
403	0	70+ years	Males	White British	2	4	Present	Septicaemia	Alive
404	0	70+ years	Females	Others	5		Present	Septicaemia	Alive
405	0	50-69 years	Females	Others	4	4		Septicaemia
406	1	50-69 years	Males	White British	5	1/2a	Present	Septicaemia	Alive
407	2	70+ years	Males	White British	1	1/2a	Present	Septicaemia	Died
408	3	70+ years	Females	White British	3	4	Present	Septicaemia & Gastroenteritis	Died
409	3	10-29 years	Females	Others	5	4		Septicaemia
410	2	50-69 years	Males	White British	5	4	Present	Meningitis	Alive
411	5	50-69 years	Males	White British	2	4	Absent	Meningitis	Alive
412	1	30-49 years	Males	White British	5	4	Present	Septicaemia	Alive
413	0	50-69 years	Males	White British	3	4	Present	Septicaemia	Died
414	3	50-69 years	Males	White British	5	4	Present	Meningitis	Alive
415	8	50-69 years	Females	White British	5	1/2a	Present	Other illness	Alive
416	1	30-49 years	Males	White British	3	4	Present	Septicaemia	Alive
417	10	70+ years	Females	White British	3	4	Present	Meningitis	Died
418	0	70+ years	Males	White British	4	1/2a	Present	Septicaemia	Died
419	4	50-69 years	Males	White British	5		Absent	Meningitis	Alive
420	2	70+ years	Females	White British	2	4	Present	Septicaemia	Alive
421	1	70+ years	Males	Others	2	4	Present	Meningitis	Alive
422	7	70+ years	Males	White British	4	1/2a	Absent	Septicaemia	Alive
423	2	50-69 years	Females	White British	1	1/2a	Present	Septicaemia	Alive
424	5	50-69 years	Females	White British	3	4	Absent	Meningitis	Alive
425	0	70+ years	Females	White British	5	1/2a		Septicaemia	Died
426	4	30-49 years	Females	Others	1	4	Present	Septicaemia	Alive
427	2	30-49 years	Males	Others	5	4	Present	Meningitis
428	4	70+ years	Males	White British	5	1/2a	Present	Septicaemia	Died
429	1	70+ years	Females	Others	1	4	Present	Septicaemia
430	3	70+ years	Females	White British	3	1/2a	Absent	Septicaemia & Gastroenteritis	Alive
431	1	50-69 years	Males	White British	5	4		Septicaemia
432	0	70+ years	Females	White British	1	1/2a	Present	Septicaemia
433	2	70+ years	Females	White British	4	1/2a	Present	Gastroenteritis	Alive
434	1	50-69 years	Females	White British	4	4	Present	Meningitis & Septicaemia	Alive
435	21	50-69 years	Males	White British	5		Present	Septicaemia	Alive
436	1	50-69 years	Females	White British	2	4	Present	Septicaemia	Alive
437	2	70+ years	Females	White British	5	4	Absent	Septicaemia	Died
438	0	70+ years	Males	White British	1		Present	Septicaemia	Died
439	0	30-49 years	Males	White British	2		Absent	Meningitis	Alive
440	1	30-49 years	Females	White British	5	1/2a	Present	Septicaemia	Alive
441	3	50-69 years	Females	White British	2	4	Present	Septicaemia	Alive
442	0	70+ years	Females	White British	1	1/2a	Absent	Septicaemia	Alive
443	0	70+ years	Females	White British	5	1/2a	Present	Septicaemia	Died
444	59	70+ years	Males	White British	4	4	Present	Septicaemia	Alive
445	2	30-49 years	Females	White British	3	4	Present	Meningitis & Septicaemia	Alive
446	1	70+ years	Males	White British	1	4	Present	Meningitis & Septicaemia	Alive
447	2	70+ years	Males	Others	3		Present	Meningitis	Alive
448	2	70+ years	Females	White British	4	1/2a	Absent	Septicaemia	Alive
449	12	70+ years	Females	White British	2	1/2a	Present	Meningitis & Septicaemia	Alive
450	18	0-9 years	Females	White British	4	4	Absent	Meningitis	Alive
451	0	10-29 years	Females	White British	5	1/2a	Present	Septicaemia	Alive
452	2	70+ years	Females	White British	3	1/2b	Absent	Septicaemia	Alive
453	0	70+ years	Males	White British	3	4	Present	Septicaemia	Alive
454	1	70+ years	Females	White British	2	1/2a		Septicaemia	Died
455	0	50-69 years	Females	White British	2	1/2c	Present	Meningitis	Died
456	3	50-69 years	Males	White British	2	1/2a		Meningitis	Alive
457	0	70+ years	Males	White British	3	4	Present	Septicaemia	Alive
458	0	70+ years	Females	White British	3	1/2a	Present	Septicaemia	Died
459	2	70+ years	Females	White British	4	1/2a	Present	Septicaemia	Died
460	6	50-69 years	Males	White British	4	1/2a	Present	Septicaemia & Gastroenteritis	Alive
461	73	30-49 years	Males	Others	4		Present	Meningitis	Alive
462	2	50-69 years	Males	White British	1	1/2b	Present	Septicaemia	Died
463	1	70+ years	Males	White British	2	1/2c	Present	Septicaemia	Died
464	1	50-69 years	Males	White British	1	4	Absent	Other illness	Alive
465	0	50-69 years	Females	White British	3	1/2a	Present	Septicaemia	Alive
466	0	50-69 years	Males	White British	3	1/2a	Present	Septicaemia	Alive
467	3	70+ years	Females	White British	3	4	Present		Alive
468	0	70+ years	Males	White British	4	1/2a	Present	Septicaemia	Died
469	2	70+ years	Females	White British	2	1/2a	Present	Septicaemia	Died
470	0	30-49 years	Males	Others	4	4	Present	Septicaemia	Alive
471	0	70+ years	Males	White British	4	4	Present	Septicaemia	Alive
472	5	30-49 years	Males	Others	4	1/2a	Absent	Septicaemia & Gastroenteritis	Alive
473	12	70+ years	Females	White British	3	1/2a		Septicaemia	Alive
474	0	70+ years	Males	White British	1	1/2a	Present	Septicaemia	Alive
475	0	70+ years	Females	White British	3	4	Present	Septicaemia	Alive
476	0	70+ years	Females	White British	1	1/2b	Present	Septicaemia	Alive
477	0	70+ years	Females	White British	2	4	Absent	Gastroenteritis	Alive
478	2	70+ years	Females	Others	4	1/2a	Absent		Alive
479	1	70+ years	Males	White British	2	1/2a	Present	Septicaemia	Alive
480	5	50-69 years	Males	White British	4	1/2b	Absent	Meningitis	Alive
481	4	0-9 years	Males	Others	4	1/2a	Absent	Meningitis & Septicaemia
482	4	70+ years	Males	White British	1		Present	Meningitis & Septicaemia	Died
483	1	70+ years	Males	White British	4	1/2a	Present		Alive
484	0	50-69 years	Males	White British	5	4	Present	Septicaemia	Alive
485	0	50-69 years	Males	White British	1	4	Present	Septicaemia	Alive
486	0	50-69 years	Males	White British	3	1/2c	Present	Meningitis	Alive
487	2	70+ years	Females	White British	4	4	Present	Meningitis & Septicaemia	Alive
488	4	50-69 years	Females	White British	3	1/2a	Absent	Meningitis	Alive
489	17	50-69 years	Females	White British	4	4	Present	Meningitis	Alive
490	1	70+ years	Males	White British	5	1/2a	Present	Other illness	Died
491	2	10-29 years	Males	Others	5	1/2a	Present	Septicaemia	Alive
492	5	50-69 years	Males	White British	5	1/2a	Present	Meningitis & Septicaemia	Died
493	0	70+ years	Males	White British	4	1/2a		Septicaemia	Alive
494	2	50-69 years	Males	White British	2	1/2b		Septicaemia	Died
495	0	70+ years	Males	White British	5	4	Absent	Septicaemia	Died
496	0	30-49 years	Females	White British	5	1/2a	Present	Septicaemia	Alive
497	2	70+ years	Males	White British	4	1/2b	Present	Meningitis & Septicaemia	Alive
498	5	70+ years	Males	Others	5	1/2a	Present		Alive
499	0	70+ years	Males	White British	5	4
500	0	70+ years	Females	White British	5	1/2a	Present	Meningitis & Septicaemia	Alive
501	0	70+ years	Males	White British	3		Present	Septicaemia	Alive
502	6	70+ years	Males	White British	2	4	Present	Septicaemia	Alive
503	6	70+ years	Females	White British	5	4	Present	Septicaemia & Gastroenteritis	Alive
504	1	50-69 years	Males	White British	2	1/2a	Present	Septicaemia & Gastroenteritis	Alive
505	2	50-69 years	Males	White British	4	4	Present	Meningitis & Septicaemia	Died
506	0	30-49 years	Males	White British	1	1/2a	Present	Gastroenteritis	Died
507	2	50-69 years	Males	White British	2	1/2a	Present	Other illness	Alive
508	0	70+ years	Females	White British	3	1/2a	Present	Gastroenteritis	Died
509	0	70+ years	Males	White British	3
510	2	70+ years	Males	White British	3	4	Present	Septicaemia	Alive
511	2	70+ years	Males	White British	4	1/2b	Absent	Septicaemia & Gastroenteritis	Alive
512	0	70+ years	Males	White British	4	4	Present	Septicaemia	Alive
513	0	30-49 years	Females	White British	4	1/2a	Present	Meningitis & Septicaemia	Alive
514	34	70+ years	Females	White British	4	1/2a	Present	Septicaemia & Gastroenteritis	Alive
515	17	30-49 years	Males	White British	4	4	Present	Gastroenteritis	Died
516	2	70+ years	Females	White British	1	4	Present	Septicaemia	Died
517	0	70+ years	Females	White British	3	1/2a	Present	Septicaemia	Died
518	1	70+ years	Females	White British	4	1/2a	Present	Meningitis	Died
519	3	70+ years	Females	White British	2	4	Present	Meningitis	Alive
520	6	70+ years	Females	White British	2	1/2a	Present	Meningitis & Septicaemia & Gastroenteritis	Alive
521	7	50-69 years	Females	Others	5	1/2c	Present	Septicaemia	Alive
522	1	50-69 years	Females	White British	2	1/2c	Present	Septicaemia	Died
523	1	50-69 years	Males	White British	5		Present	Septicaemia	Alive
524	0	70+ years	Females	White British	4	1/2a	Present	Septicaemia	Alive
525	0	70+ years	Males	White British	2	1/2a	Present	Gastroenteritis	Alive
526	4	50-69 years	Males	White British	4		Present	Meningitis & Septicaemia & Gastroenteritis	Died
527	0	70+ years	Females	White British	5	4	Present	Septicaemia	Alive
528	2	50-69 years	Males	Others	1	4	Present	Meningitis	Alive
529	0	70+ years	Males	White British	5	4	Absent	Other illness	Alive
530	5	70+ years	Females	White British	4		Present	Septicaemia	Died
531	2	50-69 years	Males	White British	2	4
532	1	70+ years	Females	White British	2	4	Present	Meningitis & Septicaemia	Died
533	6	70+ years	Males	White British	4	1/2b	Absent	Septicaemia	Alive
534	59	50-69 years	Males	White British	4	1/2a	Present	Septicaemia	Died
535	3	70+ years	Females	White British	2	1/2b	Present	Septicaemia	Alive
536	12	50-69 years	Females	White British	5	1/2a	Present		Died
537	2	70+ years	Females	White British	2	4	Present	Septicaemia	Alive
538	2	50-69 years	Females	White British	2	4	Present	Septicaemia & Gastroenteritis	Died
539	2	30-49 years	Males	White British	2	4	Absent	Meningitis	Alive
540	0	50-69 years	Males	White British	4	4	Present	Septicaemia	Alive
541	0	70+ years	Females	White British	4	4	Present	Septicaemia	Died
542	5	70+ years	Females	White British	2	1/2a	Absent	Septicaemia	Died
543	6	70+ years	Males	White British	2		Present	Septicaemia	Alive
544	17	70+ years	Females	White British	2	4	Present	Meningitis	Alive
545	0	70+ years	Males	White British	1	1/2a	Present		Alive
546	0	50-69 years	Males	White British	5		Present	Meningitis & Septicaemia	Alive
547	3	70+ years	Females	White British	2		Absent	Septicaemia & Gastroenteritis	Alive
548	1	30-49 years	Males	Others	4	1/2a	Present	Septicaemia	Alive
549	34	70+ years	Males	White British	3	1/2a	Present	Septicaemia & Gastroenteritis	Died
550	1	30-49 years	Males	Others	5		Absent	Gastroenteritis	Alive
551	0	70+ years	Females	White British	3	1/2a	Present	Meningitis & Septicaemia	Alive
552	3	50-69 years	Males	Others	3	4	Present	Meningitis	Died
553	8	50-69 years	Males	White British	2	1/2c	Present	Septicaemia	Alive
554	0	70+ years	Males	White British	3	4	Present	Septicaemia	Died
555	0	70+ years	Males	White British	1	1/2c	Present	Septicaemia	Alive
556	8	70+ years	Males	White British	1		Absent	Gastroenteritis	Alive
557	31	70+ years	Males	White British	2	1/2a	Present	Meningitis	Alive
558	9	70+ years	Females	White British	5	4	Present	Septicaemia & Gastroenteritis	Alive
559	5	70+ years	Females	White British	5	1/2a	Present	Septicaemia	Died
560	0	50-69 years	Males	White British	5	1/2a	Present	Other illness	Alive
561	4	70+ years	Males	White British	1	4	Present	Septicaemia	Alive
562	0	70+ years	Females	White British	4	1/2a	Present	Septicaemia	Alive
563	3	70+ years	Females	Others	5	1/2a	Present	Septicaemia	Died
564	2	50-69 years	Males	White British	5	4	Present	Septicaemia	Died
565	2	50-69 years	Males	White British	5	4	Present	Meningitis & Septicaemia	Alive
566	5	50-69 years	Females	White British	5	4	Present	Septicaemia
567	0	30-49 years	Females	Others	2	1/2a	Present	Septicaemia	Alive
568	0	50-69 years	Males	White British	4	4	Present	Septicaemia & Gastroenteritis	Died
569	2	50-69 years	Males	White British	3	1/2a	Present	Septicaemia	Alive
570	0	70+ years	Males	White British	3	1/2a	Absent	Septicaemia	Alive
571	9	30-49 years	Females	White British	5	4	Present	Septicaemia & Gastroenteritis	Alive
572	2	70+ years	Females	White British	1	4	Present	Septicaemia
573	3	30-49 years	Males	White British	3	1/2a	Present	Meningitis & Septicaemia	Alive
574	19	70+ years	Males	White British	3	4	Present	Septicaemia	Died
575	3	50-69 years	Males	White British	3	1/2b	Present	Meningitis & Septicaemia	Alive
576	3	70+ years	Females	White British	1		Present	Septicaemia	Alive
577	1	70+ years	Females	White British	3		Present	Septicaemia & Gastroenteritis	Alive
578	0	70+ years	Males	White British	1		Present	Septicaemia	Alive
579	31	70+ years	Males	White British	3	4	Absent	Meningitis	Died
580	0	70+ years	Males	White British	2		Present	Septicaemia	Alive
581	5	70+ years	Males	White British	3	1/2c	Present	Septicaemia	Alive
582	0	50-69 years	Females	White British	3	1/2a	Present	Septicaemia	Died
583	22	50-69 years	Males	White British	4	4	Present	Septicaemia	Died
584	0	50-69 years	Males	White British	2	4	Present	Septicaemia	Alive
585	0	30-49 years	Females	White British	3		Present	Septicaemia	Alive
586	1	70+ years	Males	White British	4	4	Present	Meningitis & Septicaemia	Died
587	1	70+ years	Females	White British	1	4	Present	Septicaemia	Alive
588	1	50-69 years	Females	White British	2	1/2a	Present	Septicaemia	Alive
589	0	30-49 years	Females	White British	5	4	Present	Meningitis & Septicaemia	Died
590	2	50-69 years	Males	White British	1	1/2a	Present	Septicaemia	Alive
591	4	50-69 years	Females	White British	2	1/2a	Present	Septicaemia	Alive
592	0	70+ years	Males	White British	4	4	Present		Alive
593	4	70+ years	Females	White British	4	4	Present	Meningitis	Alive
594	0	30-49 years	Females	White British	2	1/2a	Present	Septicaemia	Alive
595	0	50-69 years	Males	Others	1	1/2a	Present	Septicaemia	Died
596	1	50-69 years	Males	White British	4	4	Present	Meningitis	Alive
597	2	30-49 years	Males	White British	3	1/2b	Absent	Other illness	Alive
598	1	50-69 years	Females	White British	4	4	Present	Septicaemia & Gastroenteritis	Alive
599	0	70+ years	Females	White British	3	4	Present	Other illness	Alive
600	0	70+ years	Females	Others	5	1/2b	Present	Other illness	Alive
601	1	70+ years	Females	White British	4
602	5	50-69 years	Males	White British	3	4	Absent	Other illness	Alive
603	2	50-69 years	Males	White British	1	1/2a	Present	Septicaemia	Alive
604	13	70+ years	Males	White British	2		Absent	Meningitis	Alive
605	0	70+ years	Males	White British	2	4			Died
606	12	30-49 years	Males	White British	5	4	Present	Septicaemia	Alive
607	4	50-69 years	Females	White British	2	4	Present	Septicaemia	Died
608	0	70+ years	Males	White British	1	1/2b	Present	Other illness	Died
609	3	70+ years	Females	White British	1	1/2a	Present	Meningitis & Septicaemia	Died
610	0	70+ years	Males	White British	5	4	Present	Meningitis & Septicaemia	Alive
611	0	70+ years	Females	White British	1	1/2b	Present	Septicaemia	Died
612	1	0-9 years	Females	White British	5	4	Absent	Meningitis	Alive
613	2	10-29 years	Females	White British	4	4	Present	Septicaemia & Gastroenteritis	Alive
614	1	50-69 years	Males	White British	1	4	Present	Meningitis & Septicaemia	Alive
615	0	30-49 years	Males	Others	4	1/2a	Present	Septicaemia	Alive
616	45	70+ years	Females	White British	3	4	Absent	Other illness	Alive
617	7	50-69 years	Females	White British	5	4	Present	Gastroenteritis	Alive
618	0	50-69 years	Females	White British	4	1/2a	Present	Meningitis & Septicaemia	Died
619	4	70+ years	Males	White British	5			Septicaemia	Alive
620	7	70+ years	Females	Others	5	4	Present	Meningitis & Septicaemia	Died
621	0	70+ years	Females	Others	4	1/2a	Present	Septicaemia	Alive
622	1	70+ years	Females	White British	3	4	Present	Other illness	Alive
623	1	70+ years	Females	White British	4		Present	Septicaemia & Gastroenteritis	Died
624	0	50-69 years	Males	White British	5	4		Septicaemia & Gastroenteritis	Alive
625	0	50-69 years	Males	White British	1	1/2a	Present	Septicaemia	Alive
626	1	50-69 years	Males	White British	5	1/2a	Present	Meningitis & Septicaemia	Alive
627	11	50-69 years	Females	Others	5	4	Present	Septicaemia	Alive
628	1	50-69 years	Males	White British	4	1/2b	Present	Septicaemia	Alive
629	5	50-69 years	Females	Others	2	4	Absent	Septicaemia	Alive
630	1	50-69 years	Females	White British	1	1/2b	Present	Septicaemia & Gastroenteritis	Alive
631	0	50-69 years	Males	White British	1	4	Present	Septicaemia	Died
632	2	50-69 years	Females	Others	2	4	Present	Meningitis & Septicaemia	Alive
633	6	50-69 years	Females	White British	3	4	Present	Septicaemia	Alive
634	3	50-69 years	Females	White British	1	1/2b	Present	Septicaemia	Alive
635	4	70+ years	Females	White British	5	1/2b	Present	Septicaemia	Died
636	0	10-29 years	Males	White British	5	4		Septicaemia
637	2	50-69 years	Males	Others	3	4	Present	Meningitis & Septicaemia	Died
638	29	50-69 years	Males	Others	3	1/2a	Present	Other illness	Died
639	5	70+ years	Males	White British	2	1/2b	Absent	Septicaemia & Gastroenteritis	Died
640	0	70+ years	Females	White British	2	4	Present	Septicaemia	Died
641	5	50-69 years	Males	White British	3	4	Present	Meningitis	Alive
642	13	70+ years	Males	White British	5	4	Present	Other illness	Alive
643	33	70+ years	Males	White British	1	4	Present		Died
644	0	70+ years	Females	White British	1	1/2a	Present	Gastroenteritis	Alive
645	0	70+ years	Males	White British	4	1/2a	Absent	Septicaemia	Alive
646	3	70+ years	Males	White British	5	1/2a		Septicaemia	Died
647	12	70+ years	Males	White British	4	4	Present	Septicaemia
648	2	70+ years	Males	White British	1	4	Present	Other illness	Alive
649	7	70+ years	Males	White British	2
650	3	50-69 years	Males	White British	4	1/2a	Present	Other illness	Alive
651	1	50-69 years	Males	White British	5	4	Present	Septicaemia	Died
652	5	50-69 years	Males	White British	2	4	Present		Died
653	7	70+ years	Females	White British	3	4	Present	Meningitis & Septicaemia	Alive
654	0	10-29 years	Females	White British	4	1/2a	Present	Septicaemia & Gastroenteritis	Alive
655	3	70+ years	Males	White British	4	1/2a	Present	Septicaemia	Alive
656	0	70+ years	Males	Others	4	4	Present	Septicaemia & Gastroenteritis	Alive
657	18	50-69 years	Males	White British	3	1/2a	Present	Septicaemia & Gastroenteritis	Died
658	1	50-69 years	Males	White British	1	1/2a	Present	Septicaemia	Alive
659	20	70+ years	Males	White British	3	4	Present	Septicaemia	Alive
660	3	50-69 years	Females	White British	3	1/2a	Present	Septicaemia	Alive
661	8	50-69 years	Females	White British	3	4	Present	Other illness	Alive
662	1	70+ years	Males	White British	1	1/2a	Present	Septicaemia	Alive
663	9	50-69 years	Males	White British	3		Present
664	8	50-69 years	Males	White British	4	4	Present	Gastroenteritis	Alive
665	1	70+ years	Males	White British	5	4	Present	Septicaemia	Died
666	3	50-69 years	Males	White British	2	4	Present	Septicaemia	Alive
667	0	70+ years	Females	White British	1	4		Septicaemia
668	4	70+ years	Females	White British	2	4	Absent	Septicaemia	Alive
669	0	70+ years	Females	White British	2	1/2a	Present	Septicaemia	Died
670	23	70+ years	Males	White British	5		Present	Septicaemia	Died
671	2	30-49 years	Females	White British	5	1/2a	Present	Septicaemia	Alive
672	0	70+ years	Females	White British	1	4	Present	Septicaemia	Alive
673	0	70+ years	Females	White British	4	1/2a	Present	Septicaemia	Alive
674	6	70+ years	Females	White British	5	1/2a	Present	Septicaemia	Alive
675	0	50-69 years	Females	White British	4	4	Present	Septicaemia	Alive
676	1	50-69 years	Males	White British	5		Present	Meningitis	Alive
677	1	30-49 years	Females	White British	3	1/2a	Present		Died
678	0	50-69 years	Females	White British	4	1/2a	Present	Meningitis	Alive
679	1	70+ years	Males	White British	4	4		Septicaemia & Gastroenteritis	Alive
680	0	70+ years	Males	White British	1		Present	Septicaemia	Alive
681	2	70+ years	Females	White British	4	1/2a	Present	Septicaemia	Alive
682	0	50-69 years	Males	White British	4	1/2a	Present	Septicaemia	Died
683	2	70+ years	Males	White British	2	1/2a	Present	Other illness	Alive
684	0	70+ years	Males	White British	2	4			Died
685	0	50-69 years	Females	White British	1	4	Present	Other illness	Died
686	12	70+ years	Females	White British	1	4	Present	Gastroenteritis	Alive
687	16	50-69 years	Males	White British	5	4	Present	Meningitis & Septicaemia	Died
688	0	50-69 years	Males	White British	4		Present	Septicaemia	Alive
689	3	70+ years	Females	White British	2	1/2a	Present	Septicaemia	Alive
690	0	70+ years	Males	White British	4	1/2a	Present	Other illness	Alive
691	0	50-69 years	Males	White British	2	1/2a	Present	Septicaemia	Alive
692	5	50-69 years	Males	White British	2	4	Present	Septicaemia
693	3	70+ years	Females	White British	2	1/2a	Present	Septicaemia	Alive
694	0	50-69 years	Males	White British	3	4	Present	Septicaemia	Died
695	2	70+ years	Males	White British	5	4	Present	Septicaemia	Alive
696	3	50-69 years	Females	Others		1/2a	Present	Septicaemia	Alive
697	3	50-69 years	Males	White British	3	4	Present	Septicaemia	Died
698	2	50-69 years	Males	Others	5		Present	Septicaemia	Alive
699	0	50-69 years	Females	Others	5	4	Present	Septicaemia	Alive
700	31	70+ years	Males	White British	4	4	Present	Septicaemia	Alive
701	7	70+ years	Females	White British	1	1/2a	Present	Septicaemia	Alive
702	0	70+ years	Males	Others	4		Present	Septicaemia	Alive
703	20	50-69 years	Males	White British	5	4	Present	Meningitis	Alive
704	3	70+ years	Females	White British	5	1/2c	Present	Septicaemia	Alive
705	3	50-69 years	Males	White British	4	4	Present	Septicaemia	Died
706	1	70+ years	Males	White British	2	4	Present	Septicaemia	Alive
707	0	30-49 years	Males	Others	4	1/2a	Present	Gastroenteritis	Alive
708	8	50-69 years	Males	White British	3	4	Present	Septicaemia	Died
709	1	70+ years	Males	Others	3	4	Present	Septicaemia	Died
710	0	70+ years	Females	White British	2	4	Absent	Septicaemia	Alive
711	4	70+ years	Males	White British	3	4	Present	Septicaemia	Alive
712	1	70+ years	Females	White British	4	1/2a	Present	Septicaemia	Alive
713	0	70+ years	Females	White British	5	4	Present	Septicaemia	Died
714	1	70+ years	Females	White British	5	4	Present	Other illness	Died
715	10	50-69 years	Males	White British	1	4	Absent	Other illness	Alive
716	7	50-69 years	Males	White British	1	4	Present	Meningitis & Septicaemia & Gastroenteritis	Alive
717	1	70+ years	Males	White British	1	4	Present	Septicaemia & Gastroenteritis	Died
718	1	50-69 years	Males	White British	4	1/2a	Absent	Septicaemia	Alive
719	0	50-69 years	Females	White British	4	4	Present	Septicaemia	Alive
720	0	70+ years	Males	White British	1	4	Present	Other illness	Alive
721	3	50-69 years	Females	White British	1	1/2b
722	8	70+ years	Females	White British	2		Present	Septicaemia	Died
723	3	70+ years	Females	White British	3	1/2b		Septicaemia
724	4	50-69 years	Females	White British	2	4	Present	Septicaemia	Alive
725	0	70+ years	Males	White British	1	1/2a	Present	Septicaemia	Died
726	1	70+ years	Males	White British	2	4	Present	Septicaemia	Alive
727	0	50-69 years	Females	White British	2	1/2a	Present	Septicaemia	Died
728	6	70+ years	Females	White British	2	1/2a	Present	Septicaemia & Gastroenteritis	Alive
729	0	50-69 years	Females	White British	2	1/2a	Present	Meningitis & Septicaemia	Died
730	2	50-69 years	Females	White British	1	1/2a	Present	Meningitis & Septicaemia	Alive
731	21	50-69 years	Males	Others	4	1/2a	Present	Septicaemia & Gastroenteritis	Alive
732	1	70+ years	Males	Others	3	4	Present		Alive
733	4	50-69 years	Males	White British	4	1/2b	Present	Septicaemia	Alive
734	5	10-29 years	Males	White British	1	4	Absent	Other illness	Died
735	1	70+ years	Males	Others	3	4	Present	Meningitis	Died
736	8	50-69 years	Males	White British	4	4	Present	Meningitis	Alive
737	0	50-69 years	Females	White British	2	4	Present	Meningitis & Septicaemia	Alive
738	0	50-69 years	Females	White British	2	1/2a	Present	Septicaemia	Died
739	0	50-69 years	Males	White British	5	4	Present	Septicaemia	Alive
740	11	50-69 years	Females	White British	5	1/2a	Present		Alive
741	1	30-49 years	Males	White British	5	4	Present	Meningitis	Alive
742	39	70+ years	Females	White British	3	4	Present	Gastroenteritis	Died
743	2	70+ years	Females	White British	3	4	Present	Septicaemia	Died
744	3	50-69 years	Females	Others	2	4	Present	Septicaemia	Alive
745	0	70+ years	Males	White British	1	4	Present	Other illness	Died
746	0	70+ years	Males	Others	3	1/2a	Present	Meningitis	Alive
747	0	50-69 years	Males	White British	5	4	Present	Septicaemia	Died
748	6	50-69 years	Males	White British	5	1/2b	Present	Gastroenteritis	Alive
749	4	30-49 years	Males	Others	1	4	Present	Meningitis & Septicaemia	Died
750	13	50-69 years	Females	White British	4	4	Present	Meningitis & Septicaemia & Gastroenteritis	Alive
751	7	50-69 years	Males	White British	2	1/2a	Present	Septicaemia	Died
752	3	50-69 years	Males	White British	3	4	Absent	Septicaemia	Died
753	10	50-69 years	Females	White British	3	1/2c	Present	Meningitis & Septicaemia & Gastroenteritis
754	1	30-49 years	Females	White British	1	1/2b	Absent	Meningitis	Alive
755	15	70+ years	Females	White British	4	4	Present	Septicaemia & Gastroenteritis	Died
756	0	50-69 years	Females	White British	4	1/2a	Present	Septicaemia & Gastroenteritis	Alive
757	0	70+ years	Females	White British	5	4	Present	Other illness	Died
758	0	50-69 years	Females	White British	4	1/2a	Present	Septicaemia	Died
759	5	70+ years	Males	White British	3	1/2a	Present	Septicaemia	Died
760	0	50-69 years	Males	White British	3		Absent	Septicaemia	Alive
761	1	70+ years	Females	White British	4	1/2a	Present	Septicaemia	Alive
762	4	70+ years	Females	White British	4	1/2a	Present	Septicaemia & Gastroenteritis	Died
763	11	70+ years	Males	White British	1		Present	Septicaemia	Died
764	2	70+ years	Females	White British	1	4		Septicaemia	Alive
765	14	50-69 years	Males	White British	2	4	Present	Gastroenteritis	Alive
766	0	70+ years	Females	White British	5	1/2a	Present	Septicaemia	Died
767	1	50-69 years	Males	White British	1	4	Present	Septicaemia	Alive
768	3	70+ years	Females	White British	4	4	Present	Septicaemia	Died
769	0	50-69 years	Males	Others	5	4	Present	Septicaemia & Gastroenteritis	Died
770	12	50-69 years	Males	White British	4	1/2a	Present	Septicaemia	Alive
771	5	70+ years	Males	White British	5	4	Present	Other illness	Died
772	0	50-69 years	Males	White British	4	1/2a	Present		Alive
773	8	70+ years	Males	White British	1	1/2a	Present	Septicaemia	Died
774	2	70+ years	Females	White British	4	4		Septicaemia & Gastroenteritis	Died
775	1	70+ years	Males	White British	3	1/2a		Septicaemia	Alive
776	4	10-29 years	Males	Others	1	4	Absent	Other illness	Alive
777	3	50-69 years	Females	White British	4	4	Present	Meningitis & Septicaemia	Alive
778	1	70+ years	Females	White British	1	4	Present		Died
779	1	70+ years	Males	White British	2	4	Present	Septicaemia	Died
780	1	70+ years	Males	White British	3	4	Absent	Other illness	Alive
781	7	70+ years	Females	White British	3		Absent	Meningitis	Alive
782	29	70+ years	Females	White British	4	4	Present	Septicaemia	Died
783	5	70+ years	Females	Others	1	1/2c	Present	Septicaemia	Alive
784	0	70+ years	Females	White British	3	4	Present		Died
785	0	50-69 years	Males	White British	3	4	Present		Alive
786	6	50-69 years	Males	White British	4	1/2a	Present	Other illness	Alive
787	0	50-69 years	Males	White British	5	4	Present		Alive
788	6	50-69 years	Females	White British	3		Present	Septicaemia	Died
789	3	70+ years	Males	White British	4		Present	Gastroenteritis	Alive
790	13	50-69 years	Females	White British	5	1/2a	Present	Meningitis
791	1	50-69 years	Females	White British	5	4	Present	Septicaemia	Alive
792	6	50-69 years	Males	White British	4	4	Present	Septicaemia	Alive
793	1	70+ years	Males	White British	2	4	Absent	Meningitis	Alive
794	0	50-69 years	Males	White British	1		Present		Died
795	0	70+ years	Females	White British	3	4	Absent	Other illness	Alive
796	2	70+ years	Males	White British	4	1/2a	Present	Meningitis & Septicaemia	Alive
797	0	50-69 years	Males	White British	3		Present	Septicaemia	Alive
798	2	50-69 years	Males	White British	5		Present	Septicaemia	Alive
799	3	50-69 years	Females	White British	4	4	Present	Meningitis & Septicaemia	Died
800	7	70+ years	Males	White British	2	1/2c	Present	Septicaemia	Died
801	10	70+ years	Males	White British	5		Present	Septicaemia & Gastroenteritis	Died
802	2	70+ years	Males	White British	3	1/2c	Present		Alive
803	0	50-69 years	Females	White British	2	1/2c	Present	Septicaemia	Alive
804	0	30-49 years	Females	White British	4		Present	Other illness	Alive
805	0	50-69 years	Males	White British	4	4	Present	Septicaemia	Died
806	1	70+ years	Males	White British	2	1/2a			Alive
807	1	70+ years	Females	White British	2	4	Present	Septicaemia	Died
808	1	30-49 years	Females	White British	4	4	Present	Septicaemia	Alive
809	6	50-69 years	Males	White British	3	4	Absent	Meningitis & Septicaemia	Alive
810	0	70+ years	Females	White British	3	1/2b	Present	Septicaemia	Died
811	2	50-69 years	Males	White British	2	4	Present	Meningitis	Died
812	1	50-69 years	Males	White British	1	1/2a	Present	Septicaemia	Alive
813	2	70+ years	Males	White British	4	4	Present	Septicaemia	Alive
814	3	70+ years	Males	White British	2	1/2a	Absent	Septicaemia	Alive
815	13	10-29 years	Females	White British	1	4	Present	Meningitis	Alive
816	0	50-69 years	Males	Others	4	4	Absent	Meningitis & Septicaemia	Alive
817	0	30-49 years	Females	White British	1	1/2a	Present	Meningitis & Septicaemia	Alive
818	0	70+ years	Males	White British	2	4	Present	Septicaemia	Alive
819	0	30-49 years	Males	White British	4		Present	Other illness	Alive
820	1	70+ years	Females	White British	2		Present	Meningitis	Died
821	1	50-69 years	Males	White British	3		Absent	Meningitis	Alive
822	6	70+ years	Males	White British	4		Present	Septicaemia	Alive
823	1	50-69 years	Males	White British	4	4	Present	Meningitis & Septicaemia	Died
824	6	50-69 years	Males	White British	5	4	Present	Septicaemia	Alive
825	0	50-69 years	Males	White British	5	1/2c	Present	Septicaemia	Died
826	23	70+ years	Females	White British	2	4	Absent	Septicaemia	Alive
827	25	30-49 years	Females	White British	5	1/2a	Present	Septicaemia	Alive
828	2	10-29 years	Females	White British	2	4	Present	Septicaemia	Alive
829	0	50-69 years	Females	White British	5	1/2c	Present	Septicaemia	Alive
830	0	50-69 years	Males	Others	3		Present	Septicaemia	Alive
831	7	70+ years	Females	White British	1	1/2a		Septicaemia	Alive
832	4	50-69 years	Males	White British	1	4	Present	Other illness	Alive
833	0	50-69 years	Males	White British	5		Present	Other illness	Alive
834	0	50-69 years	Males	White British	2	1/2b	Present	Septicaemia & Gastroenteritis	Died
835	0	70+ years	Males	White British	5	4	Present		Alive
836	0	30-49 years	Females	White British	1	1/2c	Present	Meningitis & Septicaemia	Alive
837	4	10-29 years	Males	White British	5	4	Present	Meningitis & Septicaemia	Alive
838	2	30-49 years	Males	White British	5	1/2a	Present	Septicaemia	Died
839	1	70+ years	Males	White British	4	1/2a	Present	Septicaemia	Alive
840	0	70+ years	Males	White British	3	1/2b	Present	Septicaemia	Died
841	0	70+ years	Males	White British	4	1/2b	Present	Meningitis & Septicaemia	Alive
842	0	30-49 years	Females	Others	3	4	Present		Alive
843	0	50-69 years	Males	Others	3		Present	Meningitis	Died
844	1	50-69 years	Males	White British	1	4	Present	Septicaemia	Alive
845	1	70+ years	Females	White British	1	4	Absent	Septicaemia	Died
846	0	70+ years	Males	White British	4	4	Present		Alive
847	1	50-69 years	Males	White British	1	4	Present		Alive
848	6	50-69 years	Males	Others	4	1/2c	Present	Other illness	Alive
849	11	70+ years	Males	White British	1		Present	Septicaemia & Gastroenteritis	Died
850	0	70+ years	Females	White British	1		Present	Septicaemia	Died
851	7	70+ years	Males	White British	2		Present	Septicaemia	Alive
852	0	50-69 years	Females	White British	3	1/2a	Present	Meningitis	Died
853	2	10-29 years	Males	White British	2	4	Present	Septicaemia	Alive
854	1	50-69 years	Males	White British	1	4	Present	Meningitis & Septicaemia	Died
855	4	30-49 years	Females	Others	4	1/2a	Present	Septicaemia	Alive
856	8	70+ years	Females	White British	5	4	Absent	Septicaemia & Gastroenteritis	Alive
857	0	70+ years	Females	White British	5	4	Present		Died
858	8	50-69 years	Males	White British	1	1/2a	Present	Septicaemia	Alive
859	4	70+ years	Males	White British	5		Present	Septicaemia	Died
860	11	70+ years	Females	White British	4		Present	Septicaemia	Alive
861	0	50-69 years	Males	White British	1	4	Present	Septicaemia	Alive
862	0	70+ years	Males	White British	3	1/2a	Present	Septicaemia	Alive
863	1	70+ years	Males	White British	2	1/2c	Present	Septicaemia	Died
864	0	70+ years	Females	White British	3	1/2b	Present	Septicaemia & Gastroenteritis	Alive
865	0	70+ years	Males	White British	5	1/2a	Present	Septicaemia	Alive
866	0	50-69 years	Males	White British	2	4	Present	Gastroenteritis	Alive
867	0	50-69 years	Females	White British	4	1/2b	Present	Septicaemia	Died
868	1	50-69 years	Males	White British	2	4	Present	Meningitis	Alive
869	9	70+ years	Females	White British	4		Present		Alive
870	7	70+ years	Females	White British	5	1/2b		Meningitis	Alive
871	12	70+ years	Males	White British	4	1/2a	Present	Septicaemia & Gastroenteritis	Died
872	0	70+ years	Females	White British	1	4	Present	Septicaemia	Died
873	4	70+ years	Males	White British	5	1/2b	Present	Septicaemia	Died
874	3	70+ years	Females	Others	1	4	Present	Meningitis	Died
875	0	70+ years	Males	Others	5	1/2a	Present	Meningitis	Died
876	4	70+ years	Males	White British	5	4	Present	Septicaemia	Alive
877	0	70+ years	Males	White British	4	1/2c	Present	Septicaemia & Gastroenteritis	Alive
878	3	70+ years	Males	White British	5	4	Absent	Septicaemia	Alive
879	1	50-69 years	Females	White British	5	1/2a	Absent	Septicaemia & Gastroenteritis	Alive
880	0	30-49 years	Females	White British	5	1/2b	Present	Septicaemia	Alive
881	0	70+ years	Males	White British	5	4	Present	Septicaemia	Alive
882	5	70+ years	Males	White British	4	4	Present	Meningitis & Septicaemia	Died
883	0	50-69 years	Females	White British	5	4	Present	Septicaemia	Died
884	5	70+ years	Males	White British	3	1/2a	Present		Died
885	13	50-69 years	Males	White British	1	4	Present	Meningitis	Died
886	1	70+ years	Females	White British	5	4	Present	Septicaemia	Alive
887	0	70+ years	Males	White British	3	4	Present		Died
888	7	70+ years	Females	White British	2	1/2a	Present	Meningitis	Died
889	11	30-49 years	Males	White British	5	4	Present	Other illness	Alive
890	10	50-69 years	Females	White British	1	4	Absent	Meningitis
891	1	70+ years	Males	White British	2	4	Present	Septicaemia	Died
892	0	70+ years	Males	White British	4	4	Present		Alive
893	0	70+ years	Males	White British	1	4		Septicaemia	Alive
894	2	70+ years	Males	White British	4	4	Present	Septicaemia	Died
895	1	50-69 years	Females	White British	3	4	Present	Other illness	Alive
896	1	70+ years	Females	White British	1	4	Present	Septicaemia	Died
897	6	70+ years	Females	White British	1	1/2a	Present	Septicaemia & Gastroenteritis	Alive
898	0	50-69 years	Males	White British	3	1/2a	Present	Meningitis	Alive
899	0	50-69 years	Males	White British	2	4	Present	Septicaemia & Gastroenteritis	Died
900	3	50-69 years	Females	Others	1	1/2a	Present	Meningitis & Septicaemia	Died
901	2	50-69 years	Males	Others	3	1/2c	Present		Died
902	0	70+ years	Males	White British	4	1/2a	Present	Meningitis & Septicaemia	Died
903	2	70+ years	Males	White British	2	4	Present	Septicaemia & Gastroenteritis	Died
904	1	70+ years	Females	White British	2		Absent	Other illness	Alive
905	6	50-69 years	Males	White British	1		Present	Septicaemia & Gastroenteritis	Alive
906	2	70+ years	Females	White British	2	1/2a	Absent	Septicaemia	Died
907	0	70+ years	Females	White British	3	1/2a	Present	Septicaemia	Died
908	1	30-49 years	Males	White British	5	4	Present	Meningitis	Alive
909	0	50-69 years	Females	White British	1	4	Present	Meningitis & Septicaemia	Died
910	0	70+ years	Females	White British	5		Present	Septicaemia
911	0	50-69 years	Females	White British	4	4	Absent	Meningitis & Septicaemia	Died
912	1	70+ years	Males	White British	3	4	Present	Meningitis	Alive
913	0	50-69 years	Males	Others	4	1/2c	Present	Other illness	Alive
914	1	70+ years	Females	White British	5	1/2b	Present	Septicaemia	Died
915	2	70+ years	Females	White British	1	4	Present	Septicaemia	Alive
916	1	70+ years	Females	White British	3	4	Present	Meningitis	Alive
917	76	70+ years	Females	White British	5	4	Absent	Septicaemia	Alive
918	8	70+ years	Females	White British	5	1/2a	Present	Meningitis	Alive
919	0	50-69 years	Females	White British	2	1/2b	Present	Septicaemia	Alive
920	5	70+ years	Females	Others	5	4	Present		Alive
921	1	70+ years	Males	White British	2	4	Absent	Meningitis	Died
922	2	70+ years	Females	White British	2	1/2a	Present	Septicaemia	Alive
923	11	50-69 years	Females	Others	1	1/2a	Present	Septicaemia & Gastroenteritis	Died
924	5	70+ years	Females	White British	2	4	Absent	Meningitis & Septicaemia	Alive
925	0	50-69 years	Males	Others	3	1/2a	Present	Septicaemia	Died
926	8	50-69 years	Females	White British	1	4	Absent	Septicaemia	Died
927	1	70+ years	Males	White British	4		Present	Septicaemia	Alive
928	0	50-69 years	Males	White British	3	4	Absent	Septicaemia	Alive
929	2	70+ years	Males	White British	2	4	Present	Other illness	Alive
930	3	50-69 years	Females	Others	5	4	Present	Septicaemia & Gastroenteritis	Alive
931	2	70+ years	Males	White British	5	4	Present	Septicaemia	Alive
932	0	50-69 years	Males	White British	5	4	Present	Meningitis	Died
933	2	70+ years	Males	White British	2	1/2a	Present	Septicaemia	Died
934	2	70+ years	Females	White British	3	4	Present	Meningitis	Died
935	1	70+ years	Females	White British	2		Present	Gastroenteritis	Alive
936	6	30-49 years	Males	White British	2	4	Absent	Gastroenteritis	Alive
937	4	50-69 years	Males	White British	4	4	Present	Meningitis	Died
938	1	70+ years	Males	White British	3	4	Present	Meningitis & Septicaemia	Died
939	7	30-49 years	Females	Others	5		Present	Other illness	Alive
940	5	50-69 years	Females	White British	2	4	Present	Septicaemia & Gastroenteritis	Died
941	1	70+ years	Males	Others	4	4	Present	Septicaemia	Alive
942	0	70+ years	Females	White British	3	4	Present	Septicaemia	Alive
943	26	50-69 years	Males	White British	3	1/2a	Present	Other illness	Died
944	0	70+ years	Females	White British	3		Present	Septicaemia	Died
945	0	50-69 years	Males	White British	5	4	Present	Meningitis & Septicaemia	Died
946	6	70+ years	Males	White British	4	4	Present	Septicaemia	Died
947	2	70+ years	Males	White British	1	1/2b	Present	Septicaemia	Alive
948	6	70+ years	Females	White British	1	4	Present	Meningitis & Septicaemia	Died
949	0	50-69 years	Females	White British	3	1/2a	Absent	Septicaemia & Gastroenteritis	Alive
950	1	50-69 years	Females	White British	5		Present		Alive
951	0	70+ years	Females	White British	3		Present	Septicaemia	Died
952	2	50-69 years	Females	White British	2		Present	Septicaemia	Died
953	0	70+ years	Females	White British	1	1/2a		Septicaemia	Died
954	2	70+ years	Males	White British	2		Present	Septicaemia	Alive
955	1	70+ years	Females	White British	4	4	Present	Septicaemia	Died
956	14	70+ years	Males	White British	3	4	Present	Septicaemia	Alive
957	2	30-49 years	Females	White British	5	4	Present	Gastroenteritis	Alive
958	0	50-69 years	Females	White British	4	4	Present	Septicaemia	Died
959	0	70+ years	Males	White British	1		Present	Septicaemia	Alive
960	0	70+ years	Males	White British	1		Present	Septicaemia	Died
961	22	50-69 years	Males	Others	3	1/2a	Present	Other illness	Died
962	4	50-69 years	Males	Others	5		Present		Alive
963	0	50-69 years	Males	White British	3	1/2a	Present	Gastroenteritis	Alive
964	0	70+ years	Females	White British	4	1/2a		Septicaemia	Died
965	1	70+ years	Females	White British	4	1/2a		Other illness	Died
966	0	50-69 years	Males	White British	2	4	Present	Septicaemia	Died
967	1	70+ years	Males	White British	3	4	Present	Other illness	Alive
968	3	30-49 years	Females	Others	3	1/2a	Present	Septicaemia	Died
969	1	70+ years	Males	White British	5	1/2b	Present	Septicaemia	Alive
970	0	50-69 years	Males	White British	1		Present	Septicaemia	Died
971	0	50-69 years	Males	White British	1	4	Present	Meningitis & Septicaemia	Alive
972	1	50-69 years	Females	White British	3			Other illness	Alive
973	0	30-49 years	Males	White British	4		Present	Meningitis & Septicaemia	Alive
974	2	70+ years	Females	White British	4		Present	Septicaemia	Alive
975	0	50-69 years	Males	White British	5		Present	Gastroenteritis	Alive
976	0	70+ years	Females	White British	2		Absent	Septicaemia & Gastroenteritis	Alive
977	4	70+ years	Males	White British	4		Present	Septicaemia	Died
978	0	70+ years	Females	White British	4		Present	Meningitis & Septicaemia	Died
979	0	70+ years	Females	White British	2		Present	Septicaemia	Died
980	1	70+ years	Males	White British	3	1/2a	Present		Alive
981	10	30-49 years	Males	White British	2	4	Absent	Septicaemia	Died
982	9	70+ years	Females	White British	2	4	Absent	Meningitis	Alive
983	0	70+ years	Males	White British	3	1/2a	Present	Gastroenteritis	Died
984	7	70+ years	Females	White British	4	4	Present	Septicaemia	Alive
985	20	50-69 years	Males	White British	3	4	Present	Meningitis	Died
986	7	30-49 years	Females	Others	5	1/2b	Present	Septicaemia	Alive
987	3	50-69 years	Females	White British	5	1/2b	Present	Septicaemia	Died
988	1	70+ years	Females	White British	2	4	Absent	Meningitis	Died
989	0	70+ years	Females	White British	3	1/2a	Present	Meningitis & Septicaemia	Died
990	2	70+ years	Females	White British	1	4	Present	Meningitis	Alive
991	2	70+ years	Males	White British	2	4	Present	Septicaemia	Died
992	1	30-49 years	Males	Others	3		Present	Meningitis & Septicaemia	Died
993	2	30-49 years	Males	White British	2	4	Present	Septicaemia	Alive
994	0	30-49 years	Males	White British	1	4	Present	Meningitis & Septicaemia	Died
995	2	50-69 years	Males	White British	5	4	Present	Meningitis & Septicaemia	Alive
996	0	50-69 years	Females	White British	2		Present	Septicaemia	Alive
997	4	70+ years	Females	White British	4		Present	Septicaemia	Alive
998	14	70+ years	Females	White British	4	1/2a	Present	Meningitis & Septicaemia	Died
999	2	50-69 years	Females	Others	2	1/2a	Present	Septicaemia	Alive
1000	1	30-49 years	Males	White British	4	4	Present	Meningitis	Alive
1001	2	70+ years	Females	White British	5	4	Present	Other illness	Alive
1002	10	50-69 years	Males	White British	1		Present	Septicaemia	Died
1003	1	50-69 years	Males	White British	1	4	Present	Meningitis & Septicaemia	Alive
1004	0	70+ years	Males	White British	5	4	Present	Meningitis	Died
1005	0	70+ years	Males	White British	5		Present	Meningitis & Septicaemia	Died
1006	1	50-69 years	Males	White British	4		Present	Meningitis & Septicaemia	Alive
1007	2	50-69 years	Males	White British	2	4	Present	Meningitis & Septicaemia	Alive
1008	5	70+ years	Females	White British	5	4	Present	Meningitis	Died
1009	0	70+ years	Females	White British	5	1/2a	Present	Gastroenteritis	Alive
1010	8	70+ years	Females	White British	3	4	Present	Meningitis & Septicaemia	Alive
1011	2	70+ years	Females	White British	1		Present	Septicaemia	Died
1012	16	50-69 years	Females	White British	2	4	Present		Alive
1013	0	50-69 years	Males	White British	1	4	Present	Meningitis & Septicaemia	Alive
1014	0	50-69 years	Males	White British	3		Present	Septicaemia	Alive
1015	1	70+ years	Males	White British	2		Present	Septicaemia	Died
1016	0	70+ years	Males	White British	2	1/2a	Present	Septicaemia & Gastroenteritis	Alive
1017	0	70+ years	Females	White British	5	1/2a	Present	Other illness	Alive
1018	0	70+ years	Females	White British	2	1/2a	Present	Septicaemia	Died
1019	1	50-69 years	Males	White British	3	4	Present	Septicaemia	Alive
1020	0	50-69 years	Males	White British	1	4	Present	Septicaemia	Alive
1021	1	70+ years	Males	White British	5	1/2a	Present	Septicaemia	Died
1022	4	30-49 years	Males	Others	4	4	Absent	Meningitis	Alive
1023	0	70+ years	Males	White British	1	1/2a	Present	Septicaemia	Died
1024	19	50-69 years	Males	White British	2	4	Present	Septicaemia	Alive
1025	0	50-69 years	Males	White British	4	4	Present	Septicaemia	Alive
1026	6	50-69 years	Females	White British	5	1/2a	Present	Meningitis	Alive
1027	1	70+ years	Males	White British	5	4	Absent	Septicaemia	Died
1028	11	50-69 years	Males	Others	1	1/2a	Present	Septicaemia	Alive
1029	2	70+ years	Females	White British	3	1/2a	Present	Septicaemia	Alive
1030	3	50-69 years	Females	White British	2	4	Present	Meningitis	Alive
1031	7	30-49 years	Females	Others	5	1/2a	Present	Septicaemia & Gastroenteritis	Alive
1032	1	70+ years	Males	White British	5	4	Present	Septicaemia	Died
1033	1	70+ years	Males	White British	5	4	Absent	Septicaemia	Alive
1034	4	70+ years	Males	White British	3	1/2a	Present	Septicaemia	Died
1035	0	70+ years	Males	White British	4	1/2a	Present	Meningitis & Septicaemia	Died
1036	5	50-69 years	Males	White British	1	1/2a	Present	Septicaemia	Died
1037	2	50-69 years	Males	White British	3		Absent	Septicaemia	Alive
1038	4	70+ years	Males	White British	5	4	Present	Meningitis & Septicaemia	Alive
1039	1	50-69 years	Females	White British	5	1/2c	Present	Meningitis & Septicaemia	Alive
1040	11	70+ years	Males	White British	1			Septicaemia	Died
1041	2	30-49 years	Males	White British	2	1/2c	Absent	Meningitis	Alive
1042	41	50-69 years	Males	White British	5	4	Absent	Septicaemia	Alive
1043	0	70+ years	Males	White British	4	1/2a	Present	Septicaemia	Died
1044	1	50-69 years	Males	White British	1	4	Present	Septicaemia	Alive
1045	12	70+ years	Males	White British	4	4	Present	Septicaemia	Alive
1046	0	50-69 years	Females	White British	5	4	Present	Septicaemia	Alive
1047	5	70+ years	Females	White British	5	1/2a	Present	Septicaemia	Died
1048	0	10-29 years	Females	White British	2	4	Present	Meningitis & Septicaemia	Alive
1049	10	70+ years	Males	White British	2	4	Present	Septicaemia	Died
1050	5	70+ years	Females	White British	1	1/2b	Present	Septicaemia & Gastroenteritis	Died
1051	2	50-69 years	Males	White British	2	1/2a	Present	Other illness	Died
1052	3	50-69 years	Males	White British	2	1/2a	Absent	Meningitis	Alive
1053	0	70+ years	Females	White British	3	1/2a	Present	Meningitis & Septicaemia	Alive
1054	17	50-69 years	Males	White British	1	4	Present	Septicaemia	Died
1055	0	70+ years	Males	White British	1		Absent	Septicaemia	Alive
1056	1	70+ years	Females	White British	2	1/2a	Absent	Septicaemia	Died
1057	7	50-69 years	Males	Others	3	4	Present		Alive
1058	30	70+ years	Females	White British	1		Present	Meningitis & Septicaemia	Died
1059	4	50-69 years	Females	White British	1	1/2c	Present	Septicaemia	Alive
1060	2	50-69 years	Females	White British	4	1/2a	Present	Septicaemia	Alive
1061	5	70+ years	Females	White British	5		Present	Other illness	Alive
1062	33	50-69 years	Males	White British	3	1/2a	Present	Gastroenteritis	Alive
1063	1	50-69 years	Males	White British	1	4	Present	Septicaemia	Died
1064	2	50-69 years	Males	White British	1	4	Present	Septicaemia	Died
1065	1	70+ years	Males	White British	2	4	Present	Septicaemia	Died
1066	2	50-69 years	Females	White British	1		Present	Meningitis & Septicaemia	Alive
1067	0	70+ years	Females	White British	3	1/2a	Present	Septicaemia & Gastroenteritis	Died
1068	2	50-69 years	Females	White British	3	4	Present	Meningitis & Septicaemia	Alive
1069	0	50-69 years	Females	White British	4	4	Present	Gastroenteritis	Alive
1070	0	70+ years	Males	White British	1		Present	Gastroenteritis	Alive
1071	2	70+ years	Males	White British	1	4	Present	Other illness	Alive
1072	3	70+ years	Males	White British	4	1/2a	Present	Septicaemia	Died
1073	1	70+ years	Females	White British	4	1/2a	Present	Septicaemia	Alive
1074	0	70+ years	Males	White British	1		Present	Meningitis	Died
1075	0	70+ years	Males	White British	2	4	Present	Septicaemia	Died
1076	1	50-69 years	Males	White British	4	4	Present	Meningitis	Alive
1077	0	70+ years	Males	White British	1		Present	Septicaemia	Died
1078	0	30-49 years	Females	White British	1	1/2a	Present		Died
1079	10	70+ years	Females	White British	1	4	Present	Septicaemia	Alive
1080	2	70+ years	Males	White British	1	4	Present	Septicaemia	Died
1081	5	70+ years	Females	White British	4	4	Present	Septicaemia & Gastroenteritis	Died
1082	3	50-69 years	Males	White British	2		Present		Died
1083	6	70+ years	Females	White British	2	4	Present	Septicaemia	Alive
1084	1	30-49 years	Males	White British	1	4	Absent	Meningitis & Septicaemia	Alive
1085	1	70+ years	Males	White British	5	4	Absent	Septicaemia	Alive
1086	2	50-69 years	Females	White British	1	1/2a	Present	Meningitis	Alive
1087	0	70+ years	Females	White British	4	1/2a	Present	Septicaemia	Alive
1088	0	70+ years	Males	White British	1	4	Present	Septicaemia	Alive
1089	0	30-49 years	Males	White British	4	1/2a	Present	Septicaemia	Alive
1090	1	70+ years	Females	White British	2	1/2b	Present	Meningitis & Septicaemia	Died
1091	14	70+ years	Males	Others	4	1/2b	Present	Septicaemia	Alive
1092	0	50-69 years	Males	White British	1	4	Absent	Septicaemia	Alive
1093	1	50-69 years	Males	White British	4	4	Absent	Meningitis & Septicaemia	Alive
1094	5	70+ years	Females	White British	4	4	Present	Septicaemia	Died
1095	2	70+ years	Males	White British	2	4	Present	Meningitis & Septicaemia	Died
1096	2	50-69 years	Females	White British	5	4	Present	Meningitis & Septicaemia	Died
1097	1	70+ years	Females	White British	4	1/2a	Present	Other illness	Alive
1098	1	50-69 years	Males	White British	1	1/2b	Present	Septicaemia & Gastroenteritis	Died
1099	2	50-69 years	Males	Others	5	1/2b	Present	Septicaemia	Died
1100	1	50-69 years	Females	White British	4	1/2a	Present	Septicaemia	Alive
1101	5	70+ years	Males	White British	5	4	Present	Septicaemia	Alive
1102	0	10-29 years	Females	White British	5	1/2a	Absent	Meningitis	Alive
1103	7	70+ years	Males	White British	3	1/2a	Present	Septicaemia	Alive
1104	1	70+ years	Females	White British	2	1/2b	Present	Septicaemia	Alive
1105	2	50-69 years	Males	Others	4	1/2b	Absent	Meningitis & Septicaemia	Alive
1106	0	50-69 years	Females	White British	2	1/2b	Present	Other illness	Alive
1107	1	70+ years	Females	White British	3	4	Present	Septicaemia	Alive
1108	4	50-69 years	Males	White British	5	4	Present	Septicaemia	Died
1109	0	30-49 years	Males	White British	5	4	Present	Septicaemia	Died
1110	2	50-69 years	Females	White British	1	1/2a	Present	Meningitis	Died
1111	5	10-29 years	Females	White British	1	1/2a	Present		Alive
1112	1	70+ years	Females	White British	2	1/2b	Present	Septicaemia	Alive
1113	0	70+ years	Females	White British	2	1/2b	Present	Septicaemia	Died
1114	0	50-69 years	Females	White British	5	4	Present	Septicaemia	Alive
1115	0	10-29 years	Males	White British	3	1/2a	Absent	Meningitis	Alive
1116	6	50-69 years	Males	White British	1		Present	Meningitis	Alive
1117	1	50-69 years	Males	White British	3	4	Present	Septicaemia	Died
1118	2	70+ years	Males	White British	4	1/2a	Present	Septicaemia	Alive
1119	0	70+ years	Males	White British	5	1/2c	Present	Septicaemia	Alive
1120	1	30-49 years	Females	White British	5	1/2a	Present	Meningitis	Alive
1121	0	70+ years	Males	White British	1		Present	Septicaemia	Died
1122	0	70+ years	Males	White British	1		Present	Other illness	Alive
1123	1	70+ years	Females	White British	3	1/2a	Absent	Meningitis & Septicaemia	Alive
1124	3	70+ years	Females	White British	2	4	Absent	Septicaemia	Alive
1125	1	30-49 years	Males	Others	4	1/2a	Absent	Meningitis	Alive
1126	4	50-69 years	Females	White British	2	1/2a	Present	Meningitis & Septicaemia & Gastroenteritis	Alive
1127	5	70+ years	Males	White British	1	1/2b	Present		Alive
1128	2	70+ years	Females	White British	3			Septicaemia
1129	1	70+ years	Males	White British	4	4	Present	Septicaemia	Alive
1130	5	10-29 years	Males	White British	4	4	Present	Meningitis & Septicaemia	Alive
1131	5	30-49 years	Females	Others	2	4		Meningitis	Alive
1132	0	70+ years	Males	White British	5	1/2b	Present	Meningitis	Died
1133	1	70+ years	Males	White British	4	1/2a	Present	Other illness	Alive
1134	0	70+ years	Males	White British	3	1/2b	Present
1135	4	70+ years	Females	White British	1	1/2a	Present	Septicaemia	Died
1136	1	70+ years	Males	White British	1	4	Absent	Meningitis	Alive
1137	0	70+ years	Females	White British	1	1/2b	Present	Meningitis & Septicaemia	Died
1138	1	70+ years	Females	White British	2	4	Present	Septicaemia	Alive
1139	1	70+ years	Females	White British	3	1/2a	Present	Septicaemia	Died
1140	9	50-69 years	Males	White British	2	4			Alive
1141	0	70+ years	Males	White British	5	4	Present	Septicaemia	Died
1142	4	50-69 years	Males	White British	4	1/2a		Meningitis	Alive
1143	4	50-69 years	Females	White British	4	1/2b	Present	Septicaemia	Alive
1144	2	70+ years	Females	White British	1	1/2b	Present		Alive
1145	2	70+ years	Males	White British	3	4	Present	Septicaemia	Alive
1146	13	10-29 years	Females	White British	5	1/2b	Present	Meningitis & Septicaemia	Died
1147	4	70+ years	Males	White British	5	4	Present	Meningitis & Septicaemia	Died
1148	19	50-69 years	Males	White British	2	4	Present		Alive
1149	18	50-69 years	Males	White British	1		Present		Alive
1150	0	70+ years	Females	White British	5				Alive
1151	0	70+ years	Females	White British	5		Present	Septicaemia	Died
1152	2	50-69 years	Females	White British	1		Absent	Meningitis	Alive
1153	0	30-49 years	Females	White British	1	4		Meningitis	Alive
1154	6	30-49 years	Females	White British	5	4	Present		Alive
1155	20	50-69 years	Males	White British	5		Present	Other illness	Alive
1156	3	50-69 years	Females	White British	5		Present	Septicaemia	Died
1157	1	70+ years	Males	White British	5	1/2a	Present	Septicaemia	Died
1158	0	70+ years	Females	White British	5		Present	Septicaemia	Alive
1159	0	10-29 years	Females	White British	5	4	Present	Meningitis	Alive
1160	3	70+ years	Females	White British	1	4	Present	Septicaemia	Alive
1161	4	50-69 years	Males	White British	2		Present	Septicaemia	Died
1162	10	70+ years	Males	White British	4	4	Absent		Alive
1163	2	30-49 years	Females	Others	1		Present	Septicaemia	Alive
1164	2	70+ years	Males	White British	3	4			Alive
1165	9	30-49 years	Females	White British	2	1/2b		Meningitis	Alive
1166	0	50-69 years	Females	White British	3				Alive
1167	9	50-69 years	Males	White British	2	4			Alive
1168	0	50-69 years	Males	White British	5	4	Present	Septicaemia	Died
1169	3	50-69 years	Males	White British	5	4	Present	Septicaemia	Died
1170	3	70+ years	Females	White British	5	4	Absent		Alive
1171	1	70+ years	Males	White British	4	4	Absent	Septicaemia	Alive
1172	0	70+ years	Females	White British	1	4	Present	Septicaemia	Alive
1173	2	70+ years	Females	White British	4				Alive
1174	1	50-69 years	Females	White British	5		Present	Septicaemia	Died
1175	0	50-69 years	Females	White British	5		Present	Septicaemia	Alive
1176	8	70+ years	Females	White British	5		Present	Septicaemia	Died
1177	4	50-69 years	Males	White British	1			Septicaemia	Alive
1178	1	70+ years	Males	White British	4		Present	Septicaemia	Died
1179	23	50-69 years	Males	White British	3	4	Present	Septicaemia	Alive
1180	2	50-69 years	Females	White British	3	4	Present	Meningitis	Died
1181	3	50-69 years	Females	White British	5		Present	Other illness	Alive
1182	5	50-69 years	Males	White British	4	1/2b	Present	Meningitis	Alive
1183	1	50-69 years	Females	White British	2		Present	Septicaemia	Died
1184	18	50-69 years	Males	White British	1	4	Present	Septicaemia	Died
1185	0	70+ years	Males	White British	2		Present	Septicaemia	Died
1186	6	50-69 years	Males	White British	1		Present		Alive
1187	0	70+ years	Females	White British	5			Meningitis & Septicaemia	Alive
1188	1	70+ years	Females	White British	5		Present	Septicaemia	Alive
1189	0	50-69 years	Males	White British	4	4	Present	Other illness	Alive
1190	5	30-49 years	Males	White British	4	1/2a	Present	Gastroenteritis	Alive
1191	0	70+ years	Males	White British	3	4	Present	Septicaemia	Died
1192	14	70+ years	Females	White British	1			Septicaemia	Alive
1193	0	50-69 years	Males	Others	4			Septicaemia	Alive
1194	0	50-69 years	Males	White British	5	1/2a	Present	Septicaemia	Alive
1195	2	50-69 years	Females	White British	3	4	Present	Meningitis & Septicaemia	Died
1196	0	50-69 years	Females	White British	1		Present	Septicaemia	Died
1197	7	50-69 years	Females	White British	2	1/2a	Present	Septicaemia	Alive
1198	0	50-69 years	Males	White British	4	4	Present	Septicaemia & Gastroenteritis	Alive
1199	4	70+ years	Males	Others	5	1/2a	Present	Septicaemia	Died
1200	0	50-69 years	Females	White British	5	4	Absent	Septicaemia & Gastroenteritis	Died
1201	0	10-29 years	Males	White British	1	1/2a	Present		Alive
1202	0	70+ years	Females	White British	2	1/2b		Septicaemia	Alive
1203	1	50-69 years	Females	White British	4		Present	Septicaemia	Died
1204	0	70+ years	Males	White British	5		Present		Alive
1205	2	50-69 years	Females	White British	4		Present	Meningitis	Alive
1206	8	70+ years	Males	White British	5	4	Present	Meningitis	Died
1207	0	50-69 years	Males	White British	4	4	Present	Meningitis	Died
1208	0	70+ years	Males	White British	3		Present		Alive
1209	0	50-69 years	Males	White British	5	4	Present	Septicaemia	Alive
1210	0	70+ years	Females	White British	1	4	Present	Meningitis	Died
